# Supplementary material for: Pd3Co1 Alloy Nanocluster on the MWCNT Catalyst for Efficient Formic Acid Electro-Oxidation
Source: Nanomaterials (Basel). 2022 Nov 25;12(23):4182. doi: 10.3390/nano12234182 (PMC9740167; doi:10.3390/nano12234182)
Supplement: Supplementary file 1 [file nanomaterials-12-04182-s001.zip]

Archive with 1 entries (1 files):
- nanomaterials-2040256-supplementary.pdf
